# Supplementary material for: Ethylene: A Master Regulator of Salinity Stress Tolerance in Plants
Source: Biomolecules. 2020 Jun 25;10(6):959. doi: 10.3390/biom10060959 (PMC7355584; doi:10.3390/biom10060959)
Supplement: Supplementary file 1 [file biomolecules-10-00959-s001.zip]

Archive with 1 entries (1 files):
- biomolecules-837361-supplementary.docx
